# Supplementary material for: Supporting the annotation of chronic obstructive pulmonary disease (COPD) phenotypes with text mining workflows
Source: J Biomed Semantics. 2015 Mar 14;6:8. doi: 10.1186/s13326-015-0004-6 (PMC4364458; doi:10.1186/s13326-015-0004-6)
Supplement: Additional file 1: — List of COPD phenotypes used to retrieve articles from the PubMed OpenAccess subset. [file 13326_2015_4_MOESM1_ESM.txt]

postoperative pulmonary rehabilitation
global initiative for chronic obstructive lung disease
advance care decision
visible nasal cannula
lung syndrome
maintenance antibiotic therapy
co-oximeter
population average
energy requirement
pulmonary function
arterial oxygen tension/inspiratory oxygen fraction
assess risk
o2 and transcutaneouspa
lung volume reduction surgery
hypoxic vasoconstriction
concentrator oxygen system
flow requirement
pulmonary muscular artery
moderate-to-severe copd patient
body weight
nasal mucosa
neutrophilic inflammation
anesthesiology physical status scale
exercise endurance
complication rate
home oxygen
cardiovascular instability
optimal medical regimen
bilateral lung volume reduction surgery
frequent arousal
eosinophilic inflammation
intermediate intensive care unit
pneumococcal disease reduces bacteraemia
simple timed walking
symptoms and bacteriological resolution
large portable oxygen system
emphasis shift
pulse oximetry
nutrition examination survey
NO
infrequent exacerbator
decision analysis
regular ics.alway
time-limited trial
permanent reduction
computed tomography scanning
behavioural change
dynamic activity
airways disease
perceptual motor
impaired skeletal muscle strength
bilateral surgery
peripheral airway collapse
quit plan
90-day surgical mortality
near-maximal exercise
short-acting bronchodilator
pharmacological support
abdominal surgery
common indication
nonresected area
long-term oxygen therapy outweigh
nasal irritation
severe acute hypoxaemia
superoxide anion
OSA
radiographical high-resolution
ambulatory oxygen therapy
maximum oxygen consumption
pulse demand
rapid eye movement
transtracheal oxygen delivery
sleep abnormality
muscle activity
rehabilitation patient
high-intensity activity
postoperative humidification
medical regimen
healthcare utilisation
sleep-related hypoventilation
moderate exacerbation
patient population
social performance
emergency room therapy
cell infiltrate
oxygen-induced hypercapnia
oxygen saturation
renal and liver failure
acute care
low dyspnoea
4-mgnicotine dose
full medical regimen
tobacco-use status
negative pressure ventilation
anaesthetic agent
preventative strategy
smoking cessation
gradual tapering
pulmonary mechanic
first-line intervention
sleep-related hypoxaemia
exacerbation of copd
plateau phase
sea-level pa
anabolic steroid
oxygen setting
alveolar hypoxia
adequate oxygenation
a central bronchus
crq-measured health status
usual exertion
standard didactic session
smoking addiction
oxyhaemoglobin dissociation curve
severity of copd
physicaland totalsip
flow oxygen
severe disease
nocturnal arterial oxygen saturation
poor washout
copd progression
reversible airflow limitation
postbronchodilator fev1
nicotine base
"alveolar attachments."" OR ""tracheal ring"
normal pa
passive smoke exposure in childhood
outpatient and home-based rehabilitation
family history of respiratory disease
respiratory-specific health status questionnaire
smooth muscle contraction
tissue inhibitor
lean body mass anxiety
alveolar walls
medication fev1lung
bullous emphysema
treatment response criterion
small epithelial gland
moderate-to-severe copd
absorptive at melectasis
exercise training
oxygen-conserving device function
care planning derive
newer pulse oximeter
ex-smoker
active treatment
first-line options
arterialoxygen tension
pulmonary vasodilator therapy
bronchial reactivity
oral calciumantagonist
mucolytic/antioxidant therapy
airways obstruction
antioxidant defence
terminal condition
long-acting neuromuscular blocker
hospital anxiety and depression questionnaire
staph
low zone
smoker
loss of muscle mass
moraxella catarrhalis
cardiac arrhythmia
diaphragmatic contraction
ats statement
gas volume
bronchodilator drug
BODE index
ventilatory support
subglottic stenosis
motor skill
standard nasal cannula
specialist care
pulmonary arteriole
HADS
oral steroid
airway disease
arterial hypoxaemia
lb reservoir
nasal cannula delivery
cancer patient
end-of-life decision-making
interval exercise training
progressive respiratory acidosis
respiratory illness
goblet cells
hypoxemic patient
long-term adherence
cell count
health-related quality
FVC ratio
postoperative recovery period
tobacco user
airflow limitation
exposure history
oxygenate patient
biological molecule
bythe tdi
obliterative bronchiolitis
rich body
chronic co2 retainer
cor-pulmonale
gene-environment interaction
standard medical therapy
psychosocial status
external pressure support
passive tobacco smoke
initial pa
morbid obesity
sleep fragmentation
explosive disconnection
dark skin pigment
metabolic abnormality
abolish symptom
neuroaxial blockade
hypoxaemic patient
recheck abg
pulmonary artery
anabolic stimulus
high-dependency unit
squamous metaplasia of the airway epithelium
combination therapy
antibiotic therapy
inhalation device
poor prognosis
secondary complication
dyspnoea management
co2 and acid base status
anticholinergic drugs
chronic oxygen
ambulatory copd patient
evidence-based approach
follow-up intervention
medical research council dyspnoea scale
end-of-life support
preoperative blood gas
lung cancer
subjective complaint
exercise tolerance
relative contraindication age
involuntary weight loss
o2in patient
rehabilitation group
financial burden
oxygen-conserving system
teenage smoker
socioeconomic background
environmental risk
patient surrogate
congestive cardiac failure
preoperative pulmonary function
social burden
outpatient therapy
chronic productive cough
diaphragm muscle mass
inhaled corticosteroids
behavioural intervention
accessory respiratory muscle
cor Pulmonale
nicotine replacement therapy
exacerbation episode
acute hypobaric hypoxia
anti-oxidant action
permanent abstinence
long acting muscarinic agonist
small minority
aggressive medical treatment
recommended vaccine
uncomplicated copd
cardiovascular collapse
prominent intimal thickening
muscle deconditioning
cost/utility analysis
gold standard method
nonspecific symptom
cerebrovascular disease
air pollution exposure
protein balance
double lung transplant
dioxide tension
muscle wasting
airway remodelling
peripheral vasculature
acute hospitalisation
severe gas
nocturnal supplemental oxygen
bacterial
oxygen toxicity
concentrator
sleep desaturation
mild hypoxaemia
100-point scale
orthopedic procedure
oxygen desaturation
physiological hallmark
physiological adaptation
cessation activity
multidisciplinary team
stress management
psychopathological impairment
complex pharmacokinetic
predominant emphysema
muscle fatigue
age-specific rate
simple screening
the catheter
ambulatory oxygen system
perhydroxy radical
low water vapour output
haemodynamic instability
palliative care resource
arterial blood
mucus ball formation
chronic sinusitis
carbon dioxide tension
spacer chamber
low oral ph
oxygen flow rate
carbon monoxide
monoamine oxidase inhibitor
catheter blockage
small bolus
copd severity
nicotine replacement
impact component
atmospheric gas
exercise performance
sustained pulmonary hypertension
nonspecific phosphodiesterase inhibitor
overnight sleep
healthcare professional
flow setting
symptomsin patient
hospice care
close relationship
first-line treatment
forced vital capacity
time-limited span
depressive symptoms
ventilatory effort
ischemic heart disease
pre-flight testing
host factor exposure
full humidity
a change in their sputum characteristic
international carrier
bone mineral density
daily energy expenditure
polacrilex resin
diagnosis suggestive feature
modest dose-response
domiciliary care
unexplained weight loss
bronchial gland hypertrophy
cardiac function
most programme
arterial oxygen
ventilation-perfusion inequality
24-h formulation
integral component
pressure support
hypercapnic respiratory failure
questionnaire component
non-exacerbator
postoperative respiratory insufficiency
simple spirometry
streptococcus pneumoniae
transdermal nicotine systemor
alternative delivery device
v moribund
high-flow transtracheal catheter
empirical guidance
nursing facility
healthy lifestyle
purulent sputum
sustained lung function
hypoxaemic range
concurrent psychiatric morbidity
modular document
dynamic hyperinflation
laser treatment
somenasal airflow
oximeter display
medical management
obesity hypoventilation
muscle contractility
alveolar space
nasal/oral dryness
gas system
electronic medical record
regular exercise
postrehabilitation 6-min walk
respiratory symptom
treadmill ergometer
decision-making process
viathe telephone
abdominal vascular surgery
oxygen consumption
actual fi
bupropion preparation
severe lung disease
bronchial biopsy
physical activity
venous thromboembolism
cor pulmonale
anticholinergic agent
high-risk comorbid condition
lung hyperinflation
family training
cigarette smoking
relapse prevention
activity pattern
E Coli
moderate-to-advanced copd patient
relative with qualifier
aversive training method
gas transfill portable withocd
anticonvulsant drug
genetic predisposition
upper abdomenare
oxygen therapy
evidence-based guideline
exercise prescription
liver cirrhosis
benefit from palliative service
minute ventilation
bronchodilator therapy
metallic taste
statususingthe sgrq
lvrs patient
steep portion
exchange abnormality
breath alarm
nocturnal oxygen therapy
low post rehabilitation exercise capacity
tobacco smoking
transfill system
end-of-life education
oximetry sp
lung function via ventilation
terminal sedation
arterialcarbon dioxide tension
Requirement for invasive mechanical ventilation
spacer device
excessive breathlessness persist
hydrogen peroxide
sputumor dyspnea
terminal bronchiole
patient-centered palliative care
caloric load
acid-base information
metered-dose inhaler
matrix metalloproteinas
facial skin erythema
carbon dioxide
heat blister
extreme obesity
expiratory volume
severity of exacerbation
hypoxic origin
strength influence exercise capacity
co-existing copd
encouraging discussions thin family
eosinophilic
modest yearly decline
high-dose steroid
moderate copd
perioperative period
disease risk
protein synthesis
international consensus statement
nicotine replacement treatment
catheter displacement
genetic risk factor
component of pulmonary rehabilitation
massive pleural effusion
psychological change of chronic illness
high-flow enriched oxygen
dyspnoea via a reduction
noninvasive mechanical ventilation
home caregiver
chronic disease management
baseline dyspnoea
end-organ dysfunction
gold initiative
comorbid problem
arterial carbon dioxide tension
exposure to hypobaric hypoxia
tricuspid insufficiency
bronchitis
intermittent positive pressure ventilation
experience neuropsychiatric deficit
physical activitycan
pharmacological therapy
peptic ulcer
systemic steroid
deep vein thrombosis
diabetes mellitus
invasive mechanical ventilation
composite picture
mosaic pattern
adrenal insufficiency
submaximal testing
improved dyspnea
postrehabilitation baseline score
pulmonary embolism
type II respiratory failure
continuous oxygen
ers standard
stable copd patient
abundant deposition
renal system
reliable screening technique
obligation of insurer
nasal oxygen delivery
airway hyper responsiveness
nocturnal oxygen desaturation
panic control
epithelial cell
accurate diagnosis
mucous secretion
emphysematous patient
chronic allograft rejection
continuous assessment
BMI
environmental condition
strenuous exercise
regression approach
nicotine dependence
c-reactive protein
normal oxygen metabolismis water
respiratory failure
hepatitis b antigen positivity
shortness of breath
doppler echocardiography
o2 flow rate
co-morbid condition
therapeutic response
lung volume-reduction surgery
neutrophil elastase
co-morbid disease condition
smoking initiation
preoperative evaluation
human service guideline
low respiratory tract colonisation
respiratory depression
heart-lung transplant
mucous gland hyperplasia
blood perfusion
life-supportive care
marked effectiveness
ventilatory failure
oxygen delivery method
evaluable died
portable compressed gas oxygen cylinder
intravenous anaesthetic
dependence guideline
repeat complementary exam
chest/abdominal wall
inhaled steroids
respiratory muscle strength
behavioural support
maximal-achieved cycle ergometry
obese patient
added benefit
common comorbid
dietary intake
clinical rapid progressive dyspnoea
pulmonary circulation
fire-retardant plastic
assurance of terminal sedation
unos on-line data base
COPD assessment test
liquid oxygen
mild-to-moderate copd
nicotine dose
oral corticosteroid
respiratory sign
pulmonary vascular pressure
closed angle glaucoma
refractory hypoxaemia
tobacco dependence
progress neutrophil
respiratory centre
physiological assessment
pharmacological treatment
exercise testing
movement artifact
hypoxia inhalation test
comprehensive intervention
laboratory test
buccal mucosa
angina
once-daily dose
cellblood count
attentive clinician
first-line pharmacotherapy
breath-activated inhaler
long-term oxygen rx
monoclonal antibody
postoperative pulmonary complication
noxious agent
premature mortality
upper lobe predominant emphysema
physical suffering
inpatient care
respiratory rate
undiagnosed copd
quit attempt
combination LABA and ICS
abnormal gas exchange
noninvasive positive pressure ventilation
peripheral muscle wasting
stroke
hand-held nebuliser
brief intervention
tracheal obstruction
beta-blocker medication
cause of death
ventilation-perfusion relationship in exacerbation
supportive end-of-life care
irreversible disease
tolerate co2 retention
inflammatory response
performance improvement effort
disease onset
continuous oxygen therapy
antibiotic treatment
preoperative chest radiography
non-upper lobe
energy balance
bacterial infection
alveolar/arterial o2 ratio
mononuclear cell
increased resistance of the small airways
mouth breathing
provide material
noninvasive method
energy-dense supplement
clinical factor
life closure
self report
direct healthcare cost
gastric irritation
genetic factor
permanent enlargement
endothelial dysfunction
head/neck procedure
pregnant woman
malhospice service
drug treatment
severe copd experience
post-rehabilitation cycle ergometry
economic burden
second-line treatment
subcutaneous emphysema
plasma cell
isoprostane
decreased dl
sustained quitter
inflammatory cell
mucus hypersecretion
cycle ergometry
operational classification
nonphysician rehabilitation caregiver
paradoxical bronchoconstriction
commercial airliner
oxygen litre flow
cachexia
hypobaric exposure
craniofacial trauma
co-existing sleep apnoea syndrome
pulsed demand nasal delivery
transtracheal oxygen
weight change
abnormal diffusing capacity
airway pressure
noncartilaginous airway
high-flow nasal oxygen
GOLD
combined application
pulmonary function test
terminal lung
oxygen delivery
reservoir cannulae
co2 and ph
mortality database
permissive hypercapnia
tobacco abuse
severe dyspnoea
nocturnal hypoxaemia
lung volume
pulmonary complication
nocturnal cardiac dysrhythmia
haemodynamic
unoxygenated blood
respiratory disease
progressive chronic disease
nocturnal oxygen therapy trial
copd exacerbation
patient education
pulmonary vasculature
cell dysfunction
oxygen-conserving device
phase inhalation
copd death rate
equicaloric fat-rich supplement
peripheral muscle
chronic hypoxaemia
protein turnover
pulmonary gas exchange
eye irritation
standard transfill system
smoking
cortical input
unstable angina
cabin environment
brief tobacco dependence intervention
home care
submaximal workload
WCC
exacerbation frequency
exacerbation section
palliative intervention
survival advantage
respiratory system
high-dose inhaled corticosteroid
potential mechanisms
sleep disturbance
institutional support
streptococcus pneumonae
palliative care
clinical practice
inadequate preparation
acute respiratory failure
ventilation/perfusion mismatch
permanent remission
asthma early onset
patientable toresumeambulation
tissue perfusion
respiratory acidosis
wedge resection
lung volume change
copd outpatient
nocturnal sa
intensivist orpulmonologist
close monitoring
movement artefact create inaccuracy
ventilation-perfusion matching
maximum in spiratory pressure
normal physical examination
clinician diagnosis lack sensitivity
health-related quality of life
iron lung
pulmonary capillary bed
alveolar volume
renal or liver failure
connective tissue
myocardial infarction
insertion site
respiratory therapist
primary disorder
patient-family-friend communication
actualdose mayvary
lung compliance
loss of appetite
transcutaneous arterial oxygen tension
inspiratory oxygen
symptoms of depression
occupational hazard
nonrebreather mask
life supportive intervention
GORD
lung disease
superior analgesia
basic source document
tobacco use
strength training
low pretreatment
pharyngeal deposition
end-of-life discussion
typical fi
constant fi
short interval
upper abdominal surgery
severe acidosis
rehabilitation service
computer prompt
ventricular function
orthopaedic procedure
high-risk procedure
carbon monoxideper litre
maximal exercise
chronic obstructive pulmonary disease
tobacco intervention
long acting beta agonist
multiple ill-defined bullae
transitional dyspnoea index
evidence based guideline
local tissue perfusion
mild daytime hypoxemia
chronic condition
active participation
6-min walk distance
quality-of-life benefit
elevated energy metabolism
chronic lung disease
structural change
peak oxygen consumption
mastery component
training duration
dose inhaler
obstructive sleep apnoea
mechanisms of hypoventilation
quality meta-analysis
bilateral lvrs
practical purpose
thick bundle
clear responsibility
rate of lung function decrease
improved sgrq
CXR
perfusion scintigraphy
emergency room discharge
exacerbation severity
worldwide contribution
exacerbation
topical side-effect
local irritation
arterial o2 saturation
previous smoker
sex socioeconomic status
harmful tobacco product
histological section
high-dose nebulisation
seizure disorder
squamous metaplasia
copd desire assistance
under-ventilated alveolus
o2 during exertion
inpatient oxygen therapy
upper extremity training
smoking patient
extracellular matrix
accessory muscle
cardiovascular status
home oxygen therapy
gastroesophageal reflux disease
pulmonary rehabilitation programme
respiratory bronchiole
exercise limitation
alveolar pressure
a normal ph
fast decline
breath rate
several controlled trial
diagnostic centre
staphylocossuc aureus
coronary vascular disease
peripheral airway
severe oxygen desaturation
supplemental oxygen
simple face mask
conventional end-point
characteristic pathological lesion
smoking habit
nutritional intervention
dry mouth
mucous gland
prostatic symptoms
awake arterial oxygen
smoking history
smooth muscle cell
initial oxygen delivery
primary care physician
exposure to pollutant
healthcare service
pollution
rem-associated fall
arterial o2 tension
airway smooth muscle
surgical mortality
anticholinergics
sputum production
acid-base balance
perioperative pulmonary dysfunction
exhalation early inspiration delivery store
co2 retention concern
aggressive respiratory care
postoperative pneumonia
reasonable expectation
absolute contraindication
productive chronic cough
right heart failure
pulmonary rehabilitation intervention fall
bronchial gland
ave sainte-luce
measure pa
FVC
nocturnal respiratory failure
residual capacity
lifes upportive care
particulate burden
alveolar hypoventilation
severe bronchitis
light ambulatory system
respiratory condition
smoking-related emphysema
body temperature
CRP
unilateral lvrs
improved pulmonary function
borderline pa
gas oxygen container
general consensus
ventilation-perfusion ratio
low intensity exercise training
arterial carbon
cabin altitude
long-termoxygen therapy
residual volume
family screening
lung capacity
nonbronchodilator activity
gastro-oesophageal surgery
"sa, o2"
cardiovascular screening test
passive smoking
high-flow oxygen
acute response
emergency department visit
withdrawal symptom
thoracic hyperinflation
pharmacological regimen
rehabilitation recommendation
energy intake
sole determinant
venous blood
long flight
stationary oxygen
comorbid condition
nocturnal pulse oximetry
femoral neck mineralisation
monitor patient
current smoker
quit rate
durable power
decubitus ulcer
low postrehabilitation
sleep apnoea
hypercarbia concern
air travel
alveolar support
progressive copd
exercise ability
substance addiction
end-stage disease management
observational cohort
nicotine nasal spray
postoperative management
treating tobacco use
delivery efficacy
chronic respiratory questionnaire
oxygen requirement
occupational therapist
tobacco-dependence treatment
mucous hypersecretion
operative risk
oxygen tension
post-bronchodilator fev1/forced vital capacity
desirable element of pre-flight patient care
copd patient
airway calibre
pulmonary fibrosis
impaired balance
lung tissue
unpressurised cabin
shorter-acting atracurium or vecuronium
diminished responsiveness
high flow via a transtracheal catheter
regulatory agency
pulmonary disease
respiratory tract infection
cessation intervention
dual energy x-ray absorptiometry
candidate gene
ciliary dysfunction
capillary blood
lvrs medical
essential component
white female
respiratory arrest
infectious process
walk distance
long history of smoking
obesity
dose therapy
airway reactivity
icu rank pain control
oxygen supplementation
initial flow
face mask
smooth muscle relaxation
biomass fuels
distal airspace
heterogeneous emphysema
quality improvement
ltot indication
holistic approach
haemodynamic stability
nonupper lobe
respiratory questionnaire
nutritional supplement
microscopic lesion
independent predictor
airway obstruction
tobacco product
standardised method
end-of-life planning
particular attention
reimbursement criterion
flat dose-response relationship
fat mass
preferred measure
subsequent local side-effect
ventricular dysfunction
exertion and sleep
dry powder inhaler
type 2 respiratory failure
transfusion requirement
far-advanced disease
air carrier
definitive recommendation
nett research group experience
lung transplantation
sleep benefit
progressive muscle relaxation
surgical complication
arterial oxygen saturation
nutritional assessment
noninvasive sp
small airway dysfunction
b celli
long term oxygen therapy
narrow therapeutic margin
nutritional status
second-line options for oxygen delivery
obvious fibrosis
clinical evaluation
intensity training
day-to-day variability
chest wall surgery
polysomnographic sleep
tobacco control
pleural effusion
intratreatment social support
effective amd
ocular pressure
free radical
outpatient treatment
several strategy
clinical suspicion
respiratory medication
management of stable copd
low-flow oxygen
occupational exposure
pulse demand device
hospital discharge
sleep oxygen
difficulty sustaining
cardiovascular surgery
surgical procedure
lifetime commitment
moderate acidosis
airway wall
hyperinflation
pulmonary nodule
inflammatory change
occupational pollutant
hallmark symptoms
placebo medication
nutritional therapy
extreme arterial blood gas abnormality
early mobilisation
weak cough
nutritional supplementation
consecutive enrollment
oxygen titration
fat-free mass
bronchodilator response 
haemophilus influenzae
asthma and copd
physiological evaluation
differential diagnosis
cd8+ type
quit attemptor
bullae
impaired health status
needle stick
chronic inflammation
chronic bronchitisis
specific schedule
energy expenditure
skeletal muscle myopathy
pathological extension
acid base status
asthma occupation
capillary bed
effective management
respiratory dysfunction
portable oxygen
storage capacity
blood gas testing
frequent exacerbator
physical hazard
sip score
short burst oxygen therapy
ophthalmologic procedure
modern slow-release preparation
low extremity training
postoperative mechanical ventilation
upper airway
indistinguishable from patient
relative contraindication
chronic sleep disturbance
post rehabilitation cycle ergometry
chronic rejection
outpatient rehabilitation
prevalence of nutritional depletion
rem sleep
pressure support ventilation
clinical efficacy
forced expiratory volume
comprehensive programme
dose-response relationship
oxygen uptake
severe copd
primary end-point
household member
heath status
nicotine polacrilex
endotracheal intubation
end-stage copd
young patient
significant minor toxicity
ATS
panel consensus
pulmonary hypertension in copd
inspiratory oxygen fraction
fear of failure
premature ventricular contraction
co-existing sleep apnoea
spirometric improvement
specific oral peripheral chemoreceptor stimulant
concurrent alcohol
prepare patient
stress reduction
abnormal distribution
simultaneous resection
transdermal nicotine
lung function testing
nutritional support
specific section
augment co2 removal
skeletal muscle dysfunction
chronic care
noxious particle
adequate daytime oxygenation
evaluate improvement in symptoms and physical exam
noninvasive ventilation
comprehensive advance care planning
emotional disturbance
surgical constraint
thoracic epidural anaesthesia
pleural pressure-time index
cessation service
barrel chest deformity
practical counselling
liquid carbohydrate-rich supplement
CAT test
blood gas
pseudomonas aeroginosa
acute change
prospective trial
exertional dyspnoea
poor adherence
copd postrehabilitation
sleep-disordered breathing
rapid tapering
single lung transplant
inspiratory airflow
long-acting bronchodilator
portable device
weight gain
bone density
cathepsin b
rehabilitation process
respiratory muscle fatigue
nicotine release
preoperative assessment
physiological fev1
ffm depletion
different inflammatory cell
arterial oxygen content
oxygen delivery devices and transtracheal
timed walk distance
breathing strategy
procedure from the diaphragm
haemophillus parainfluenza
endurance training
current cigarette smoker
volatile anesthetic
secretory leukoproteinase inhibitor
medical research council scale
onspecial unit
panlobular emphysema
normal lung
postoperative complication
life support
spontaneous skin bruising
systematic review
life supportive care
secretion clearance
perioperative management
physiological hypoventilation
selection criterion
tuberculosis onsetatallage
breath condensate
exacerbation-free interval
bilateral lung transplantation
sleep pattern
lung function
patient hospitalisation
procedure from the diaphragmthe
historical control
sleep-related disturbance
oxygen usage
clinical entity
atherosclerotic vascular disease
progressive dyspnoea
biomass fuel
o2-haemoglobin dissociation curve
severe hereditary deficiency
troponin
cardiac arrest
upright position
substantial benefit
sustained bronchodilitation
healthcare purchaser
surrogate decision-maker
CAT score
most mouth breather
regular ipratropium
nppv failure
peripheral muscle dysfunction
spirometric criterion
sterile sputum
radiographic feature
ventilatory assistance
cardiac surgery
dead space
slight hill
lung growth
inhalation technique
emphysema
coronary artery disease
average actuarial survival
family distress
abnormal growth
functional dyspnoea
cyanosisor bluish colour
tiotropium
home oxygen delivery
short-termoxygen therapy
alveolar ventilation/perfusion mismatching
arterial blood gas
smooth muscle
leukocytosis
o2 delivery setting
registered nurse
maximal lung function
impaired mental status
ventilatory muscle training
continuous flow dual-prong nasal cannula
inflammatory pattern
expiratory volume inone
short pulse
objective improvement
extreme fatigue
diagnostic problem
clinicians and healthcare delivery system
CT scanning
exercise flow setting
coliform
oral formulation
chest pain
chronic nppv
the icu
impaired health
broad gold initiative
gas oxygen
high trapped lung volume
peripheral oedema
pathogenic mechanisms of copd
replacement therapy
a1-antitrypsin deficiency
loss off at mass
long-term oxygen therapy
intraoperative blood loss
local bacteria resistance pattern
nasal congestion
delivery of palliative care
intensive intervention
sleep oxygen flow rate
supplemental o2on request
respiratory drive
intensive care unit
broad category
life-threatening exacerbation
comfort adequate
chest radiography
advanced lung disease
spiritual domain
unit improvement in the tdi
fatal exacerbation
weight-stable copd patient
neurological disease
ecg change
airtrapping
respiratory tract
aspiration risk
maximal oxygen
life-threatening hypoxaemia
special respiratory care unit
collaborative self-management
lung resection
never smoked
therapeutic application
many exacerbation
ratio rv/tlc
copd
normal sa
oropharyngeal candiasis
small transient fall
principle of palliative care
upper lobe predominance
mutual support
energy conservation
seizure risk
heart failure
excessive daytime sleepiness
end-of-life issue
copd diagnosis
p-value lvrs medical
endotracheal tube
pulmonary artery pressure
perioperative pulmonary complication
return of spirometric function
pulse oximetry sp
pulmonary vascular change
positive end-expiratory pressure
systemofpatient self-management
hospice service
respiratory stimulant
the pathogenesis
HRCT
intravenous infusion
past burden
prolonged intubation
central respiratory control
inflammatory cell profile
post rehabilitation exercise prescription
hyperacpnic
MRC dyspnoea scale
open thoracotomy
ventilator support
inspiratory rate
non-invasive ventilation
home support
comprehensive pulmonary rehabilitation
risk/benefit ratio
psychiatric condition
bioelectrical impedance analysis
emergency surgery
advance care planning
local oxygen
dyspnoea scale
effective palliative care
absolute contraindication severe musculoskeletal disease
human immunodeficiency virus
life expectancy
drug delivery
stationary delivery system
differential improvement
pronounced nocturnal oxygen desaturation
nonpurulent sputum improve
better-ventilated lung
sinus/ear pain
chronic health condition
nasal continuous flow
special care unit
infectious exacerbation
patient needtobereassessedwithin4week
pathological change
bronchodilator treatment
tension time index
spinal anaesthesia decrease
peak exercise capacity
unimportant finding
exacerbation history
vital capacity
proper precaution
exacerbator
vital sign
bacterial cellulitis
systemic inflammation
preventable threat
white cell count
acute hypercarbia
inspired o2
temporary decrement
case manager facilitator
patient mobility
abundant proliferation
advance directive
breathing from a reservoir
litre flow
hormonal change
perioperative risk
pragmatic tip
mortality side effect
severe obesity
referral indication
small chamber
adequate pa
airway secretion
spirometric volume
bullous disease
suboptimal incorporation
lung infiltrate
serious freeze burn
ventilator-dependent patient
min 6-min walk distance
nonrebreathing face mask
chronic cough
vascular surgeon
heavy cigarette smoking
pulmonary dysfunction
inhalation exposure
family history of chronic respiratory illness
cilliary dysfunction
component drug
cardiac disease
mild exacerbation
patient satisfaction
death experience
ethical dilemma
bubble humidifier
white male smoker
patient self-management
nicotine nasal spray consist
pneumonia
alveolar attachment
enlarged gland
maximal exercise tolerance
medical therapy
tto patient
vascular smooth muscle
pathophysiological rationale
accurate prescription
prevalence of nutritional abnormality
maximal voluntary ventilation
selection algorithmare
gene expression
peak expiratory flow
transcription factor
cd8+ t lymphocyte
mucus ball
reactive specie
water heater
impaired growth
lung health study
muscle protein breakdown
low mortality rate
previous thoracic procedure
ventricular hypertrophy
impermeable backing
chest tightness
mdi administration
central airway
commuter plane
project benefit
electrocardiogram
gas exchange
nitric oxide
gradual progressive breathlessness
arterial oxygen tension
flow rate
rehabilitative element
diaphragm and tympanic sound
rheumatoid arthritis/fume exposure
inadequate blood handling technique
o2pressure threshold
deep breathing
shuttle walk distance
daytime pulmonary artery pressure
nutritional screening
comorbid illness
alpha1 antitrypsin
protein breakdown
very severe copd
dead space volume
extrathoracic organ
pulmonary rehabilitation process
cessation rate
response to inhaled corticosteroids
nocturnal desaturation
battery life
pharmaceutical agent
quality assurance
12-lead ecg monitoring
LAMA
neutrophils
right ventricular failure
continuous administration
diaphragmatic breathing
rehabilitation programme
treadmill endurance
nasal cannula
additional o2supplementation
severe emphysema
airway obstruction from18
severe hyperinflation
definitive conclusion
chronic airways obstruction
childhood illness
direct spray
mucus plug
mild copd
oxygen flow
blood test
bronchial asthma
small reduction
ventilation/perfusion relationship
airway wall change
severe dyspnea
LABA
hiv infection
pathophysiological process
substantial percentage
antiprotease imbalance
specific requirement
cellular oxygenation
cigarette smoke exposure
negative sputum
life sustaining intervention
maximum power output
intermittent positive-pressure breathing
therapeutic goal
effective primary prevention
daily living
daytime sleepiness
sleep deprivation
variable natural history
low birth weight
one-way valve
postoperative epidural analgesia
poor coping skill
normal lung function
physiological finding
macroscopic lesion
exertional capacity
localised bulla with vascular crowding
expiratory pressure
presence of comorbidity
tidal breathing
tobacco smoke
sleep apnoea syndrome
quality ofwell-beingscore
hydroxyl radical
nasal bridge ulceration
alveolar/arterial gradient
alveolar wall
marginal benefit
anatomic reservoir
aspiration pneumonia
o2 partial pressure
behavioural support session
bioelectrical impedance
post-surgical improvement
inflammatory cascade
informed decision
poor prognosisin exacerbation
breathing pattern
rate of lung function decline
acute episode
absolute none
utility of advance directive
low diffusion
accessory muscle contribution
light physical exertion
sleep problem
nicotine inhaler
drug interaction
breathing easy in anyway
serial abg assessment
respiratory muscle function
low birth
a-trypsin augmentation therapy
o2 during exercise
copd risk factor
hospital stay
expiratory airflow limitation
catheter insertion site
cessation treatment
around-the-clock coverage
persistent weaning failure
variable duration
disadvantages bulky
co-morbid disease
acute exacerbation
indoor air pollution
nocturnal polysomnography
normal circadian change
loss of cilia
peak oxygen uptake
reservoir cannula
severe respiratory acidosis
ambient temperature
cycle ergometry watt
tissue hypoxia
weight loss
heart rate
amelioration of patient
angiography vascular
lung volume reduction
one-year mortality
cosmetic obtrusive adequate best
alveolar ventilation
secondary care
smoking cessation programme
nasal oxygen
nonrandomised trial
young adulthood
ability of the patient to cope with the environment
emotional function
fev1/fvc
an inflammatory response
cough syncope
poor instrument calibration
undiagnosed initial phase
venturi mask
positive pressure ventilation
FEV1
environmental factor
abg measurement
prolonged mechanical ventilation
kind permission
pulmonary vasoconstriction
daytime flow rate
non-nicotine drug
functional capacity
moderate-to-severe acidosis
end-of-life care
chronic disease
normal airway
inspired minute ventilation
office spirometry
continuous flow oxygen
small nasal inspiratory flow
severe coagulopathy
respective medical arm
NICE clinical guideline 12
ethnic group
cough rib fracture
conventional mechanical ventilation
nonasal/ear irritation
noninvasive pulse oximetry
partial nicotine replacement
unstable patient
acidbase status
chronic respiratory impairment
low acuity of illness
congestive heart failure
gradual weaning
the hypoxia inhalation test
national emphysema treatment trial
cardiovascular disease
4-min walk distance
respiratory impairment
short-acting agent
pulmonary embolus
prophylactic strategy
alveolar wall attachment
transtracheal team
tobacco
parenchymal destruction
cigarette smoker
pre-flight assessment
NICE clinical guideline 101
long acting bronchodilators
ICS
physician education
dermal surface
paradoxical movement
squamous cellcarcinoma
male nonsmoker
quit date
exercise capacity and quality
severe airflow obstruction
troublesome symptom
presence of airflow limitation
bronchodilator reversibility
oedema
single lung transplantation
stand-by decision
adaptive decreasedenergy
defence mechanisms
bronchiectasis
mechanical ventilation
progressive disease
little bronchoreversibility
reputable healthcare
viral
body mass index
cigarette smoke
ERS 2004
oxidative stress
internal diameter
video-assisted thoracoscopic surgery
maximum exercise
neurological comorbidity
check inhalation technique
postoperative ventilator
mucous production
equivalent follow-up
leukotriene receptor antagonists/cromone
neutrophilia
lipid peroxidation product
life-supportive intervention
pulmonary vascular disease
ambulatory capability
elevatedarterial carbon dioxide
Patient tolerate oral medication
diabetes
bi-level positive airway pressure
dyspnea
low overall dyspnoea
ch wall deformity
mortality rate
surgery and lung transplantation
neck vein distension
diffuse panbronchiolitis effect
severity postbronchodilator
several clinical element
first-line pharmacological treatment
tobacco dependence exist
nose clip
homecare arrangement
clinically-meaningful threshold
low abdominal/pelvic surgery
protective inflammatory response
family history of respiratory illness
patient autonomy
vocal cord
stabilisation phase
nonhigh risk patient
slow wave
goblet cell metaplasia
pathophysiological change
procedure-related issue
connective tissue disease
elastic recoil
deep venous thrombosis
clinical trail
viscous secretion
lung surgery
dyspnoea
short hypoxic exposure
measure carboxyhaemoglobin
adoption rate
postbronchodilator fev1support
transtracheal catheter
pulmonary function measurement
carbon dioxide retention
predominant ethical principle
oxygen administration
pulmonary hypertension
gastrointestinal problem
spirometric classification
peribronchial connective tissue
cardiac deconditioning
psychosocial/behavioural intervention
airway inflammation
arterial blood gas analyser
alveolar/arterial o2gradient
oxygen cost
copd mid-life onset
arterial sampling
preoperative arterial hypoxaemia
homogeneous emphysema and fev1
risk of toxicity
regional anaesthesia
airflow obstruction
emphysematous destruction
cardiopulmonary disease
spiritual issue
haemofillus influenza
respiratory muscle dysfunction
care plan
protein imbalance
small oxygen pulse
lung function decline
static lung volume
pulmonary rehabilitation
rapid endotracheal intubation
considerable variability
physiological abnormality
breathlessness
standard medical care
cardiopulmonary fitness
symptoms of sleep disturbance
progressive loss
maximum expiratory pressure
blood gas criterion
surgical intervention
socioeconomic status
routine assessment
gas exchange abnormality
chronic bronchitis
laparoscopic procedure
obstructive lung disease
environmental pollution
high-risk situation
heart disease
hoarse voice
nonconfrontational interaction
thoracic surgical procedure
profound deterioration
exercise capacity
cough
root decade
muscle strength
chronic relapsing disorder
respiratory infection
tracheobronchial cell
physiological indication
tidal volume
high-dependency respiratory unit
modern paradigm
authoritative source
irregular lung
bronchodilators
respiratory frequency
mucosal membranesmay
extra-treatment social support
low mortality
severe disease gain solace
nicotine-containing cartridge
the 90-day surgical mortality
symptomatic merit
atmospheric air
pre-operative testing
adventitious rhonchus
unintentional weight loss
air travel hypoxaemia
effective analgesia
maintenance treatment
anticholinergic drug
arterial co-oximetry
symptoms of cough
system approach
harm reduction
moderate dyspnoea
abnormal enlargement
considerable benefit from pulmonary rehabilitation
normal dl
lung parenchyma
exercise-related energy expenditure
passive smoke exposure
avoid alcohol
maximal oxygen consumption
low effective dose
smoking behaviour
structural reorganisation
sleep quality
bupropion sr
intrinsic positive end expiratory pressure
body mass
pulmonary artery vasoconstriction
old age
nicotine patch
venous circulation
nasopharyngeal abnormality
supplementary material
readmission rate
muscle weakness
inspiratory capacity
anticipate challenge
oxygen cylinder
tumour necrosis factor-a
total lung capacity
invasive ventilation
addictive substance
H Flu
elevated pa
research laboratory
nocturnal pulmonary hypertension
oropharyngeal deposition
risk of pulmonary neoplasm
nebulised bronchodilator
chronic asthma
rescue medication
physical examination
intermittent quitter
optimal disease management
young age
rapid inspiratory rate
long length
pursed-lips breathing
continuous smoker
concurrent cardiac disease
spirometry
acute care setting
peripheral neuropathy
